# Supplementary material for: Rodents as intermediate hosts of cestode parasites of mammalian carnivores and birds of prey in Poland, with the first data on the life-cycle of Mesocestoides melesi
Source: Parasit Vectors. 2020 Feb 22;13:95. doi: 10.1186/s13071-020-3961-2 (PMC7036256; doi:10.1186/s13071-020-3961-2)
Supplement: Supplementary file 1 — Additional file 1: Table S1. Similarity (%) between selected 12S rDNA sequences of Mesocestoides generated in the present study and sequences of Mesocestoides spp. from the GenBank database. Table S2. Similarity (%) between selected 18S rDNA sequences of Mesocestoides generated in the present study and sequences of Mesocestoides spp. from the GenBank database. Table S3. Similarity (%) between selected cox1 sequences of Mesocestoides generated in the present study and sequences of Mesocestoides spp. from the GenBank database. [file 13071_2020_3961_MOESM1_ESM.xlsx]

## Sheet: Table S1 12S 
Additional file 1: Table S1. Similarity (%) between selected Mesocestoides sequences of mt 12S rDNA generated in the present study and sequences of Mesocestoides spp. from the GenBank database.
			0321 Mesocestoides litteratus		0079 Mesocestoides litteratus		0143 Mesocestoides litteratus		0IS4 Mesocestoides litteratus		00M3 Mesocestoides melesi		0367 Mesocestoides melesi		0066 Mesocestoides melesi		EF567417 Mesocestoides lineatus		JN088186 Mesocestoides litteratus		L49451 Mesocestoides leptothylacus		AB848990 Mesocestoides vogae		AB031363 Mesocestoides corti		KT232151 Mesocestoides canislagopodis
	Host	Site	Query cover	Homology %	Query cover	Homology %	Query cover	Homology %	Query cover	Homology %	Query cover	Homology %	Query cover	Homology %	Query cover	Homology %	Query cover	Homology %	Query cover	Homology %	Query cover	Homology %	Query cover	Homology %	Query cover	Homology %	Query cover	Homology %
0130-Mesocestoides litteratus L	Myodes glareolus	Talty	368/368	100	367/368	99.72	366/368	99.45	367/368	99.72	329/373	88.2	329/373	88.2	328/373	87.93	310/310	100	350/354	98.87	286/292	97.94	279/314	88.85	304/340	89.41	317/362	87.56
0321 Mesocestoides litteratus Ad	Vulpes vulpes	Wolborz			367/368	99.72	366/368	99.45	367/368	99.72	329/373	88.2	329/373	88.2	328/373	87.93	310/310	100	350/354	98.87	286/292	97.94	279/314	88.85	304/340	89.41	317/362	87.56
0079 Mesocestoides litteratus Ad	Vulpes vulpes	Jagodne					370/371	99.73	369/369	100	334/377	88.59	332/375	88.53	333/377	88.32	309/310	99.67	349/354	98.58	287/292	98.28	280/314	89.17	305/340	89.7	317/362	87.56
0143 Mesocestoides litteratus Ad	Vulpes vulpes	Klobka							368/369	99.72	333/377	88.32	331/375	88.26	332/377	88.06	308/310	99.35	348/354	98.3	286/292	97.94	279/314	88.85	304/340	89.41	316/362	87.29
0IS4 Mesocestoides litteratus L	Apodemus flavicollis	Bialowieza									332/375	88.53	333/376	88.56	331/375	88.26	309/310	99.67	349-354	98.58	287/292	98.28	280/314	89.17	305/340	89.7	317/362	87.56
00M3 Mesocestoides melesi L	Apodemus flavicollis	Urwitalt											371/372	99.73	372/374	99.46	273/315	86.66	312/359	86.9	250/290	86.2	290/322	90.06	313/346	90.46	331/364	90.93
0367 Mesocestoides melesi Ad	Meles meles	Jedwabno													371/372	99.73	273/315	86.66	312/359	86.9	250/290	86.2	290/322	90.06	313/346	90.46	330/364	90.65
0066 Mesocestoides melesi L	Myodes glareolus	Urwitalt															272/315	86.34	311/359	86.62	249/290	85.86	289/322	89.75	312/346	90.17	329/364	90.38

## Sheet: Table S2 18S
Additional file 1: Table S2. Similarity (%) between selected Mesocestoides sequences of 18S rDNA generated in the present study and sequences of Mesocestoides spp. from the GenBank database.
			0321 Mesocestoides litteratus		0079 Mesocestoides litteratus		0143 Mesocestoides litteratus		0IS4 Mesocestoides litteratus		00M3 Mesocestoides melesi		0367 Mesocestoides melesi		0066 Mesocestoides melesi		DQ643000 Mesocestoides litteratus		GU442130 Mesocestoides corti
	Host	Site	Query cover	Homology %	Query cover	Homology %	Query cover	Homology %	Query cover	Homology %	Query cover	Homology %	Query cover	Homology %	Query cover	Homology %	Query cover	Homology %	Query cover	Homology %
0130-Mesocestoides litteratus L	Myodes glareolus	Talty	1161/1161	100	1140/1144	99.65	1155/1157	99.82	1181/1182	99.91	1059/1126	94.04	1158/1188	97.47	1109/1170	94.78	1181/1184	99.74	912/943	96.71
0321 Mesocestoides litteratus Ad	Vulpes vulpes	Wolborz			1132/1135	99.73	1149/1150	99.91	1160/1161	99.91	1087/1117	97.31	1150/1180	97.45	1109/1170	94.78	1160/1162	99.82	912/943	96.71
0079 Mesocestoides litteratus Ad	Vulpes vulpes	Jagodne					1135/1137	99.82	1141/1144	99.73	1095/1126	97.24	1128/1159	97.32	1090/1154	94.45	1141/1144	99.73	884/916	96.5
0143 Mesocestoides litteratus Ad	Vulpes vulpes	Klobka							1156/1157	99.91	1094/1123	97.41	1146/1176	97.44	1107/1169	94.69	1156/1157	99.91	901/931	96.77
0IS4 Mesocestoides litteratus L	Apodemus flavicollis	Bialowieza									1096/1126	97.33	1160/1189	97.56	1108/1170	94.7	1191/1193	99.83	920/951	96.74
00M3 Mesocestoides melesi L	Apodemus flavicollis	Urwitałt											1123/1124	99.91	1083/1116	97.04	1096/1126	97.33	873/878	99.43
0367 Mesocestoides melesi Ad	Meles meles	Jedwabno													1136/1169	97.17	1160/1190	97.47	937/943	99.36
0066 Mesocestoides melesi L	Myodes glareolus	Urwitałt																	907/931	97.42

## Sheet: Table S3 cox1
Additional file 1: Table S3. Similarity (%) between selected Mesocestoides sequences of cox1 generated in the present study and sequences of Mesocestoides spp. from the GenBank database.
			0321 Mesocestoides litteratus		0079 Mesocestoides litteratus		0143 Mesocestoides litteratus		0IS4 Mesocestoides litteratus		00M3 Mesocestoides melesi		0367 Mesocestoides melesi		0066 Mesocestoides melesi		AB792713 Mesocestoides lineatus		KX962362 Mesocestoides litteratus		AB848991 Mesocestoides vogae		AB033413 Mesocestoides corti
	Host	Site	Query cover	Homology %	Query cover	Homology %	Query cover	Homology %	Query cover	Homology %	Query cover	Homology %	Query cover	Homology %	Query cover	Homology %	Query cover	Homology %	Query cover	Homology %	Query cover	Homology %	Query cover	Homology %
0130-Mesocestoides litteratus L	Myodes glareolus	Talty	439/444	98.87	433/443	97.74	434/444	97.74	432/444	97.29	396/444	89.18	366/412	88.83	398/444	89.63	350/408	85.78	386/396	97.47	344/390	88.2	372/423	87.94
0321 Mesocestoides litteratus Ad	Vulpes vulpes	Wolborz			438/443	98.71	441/446	98.87	439/446	98.43	400/446	89.68	369/413	89.34	398/444	89.63	351/408	86.02	391/396	98.73	342/390	87.69	370/423	87.47
0079 Mesocestoides litteratus Ad	Vulpes vulpes	Jagodne					443/443	100	441/443	99.54	396/443	89.39	366/411	89.05	396/443	89.39	353/408	86.51	396/396	100	342/390	87.69	370/423	87.47
0143 Mesocestoides litteratus Ad	Vulpes vulpes	Klobka							444/446	99.55	399/446	89.46	368/413	89.1	397/444	89.41	353/408	86.51	396/396	100	342/390	87.69	370/423	87.47
0IS4 Mesocestoides litteratus L	Apodemus flavicollis	Bialowieza									397/446	89.01	367/413	88.86	395/444	88.96	353/408	86.51	396/396	100	342/390	87.69	369/423	87.23
00M3 Mesocestoides melesi L	Apodemus flavicollis	Urwitalt											413/413	100	442/444	99.54	351/408	86.02	349/396	88.13	345/390	88.46	373/423	88.17
0367 Mesocestoides melesi Ad	Meles meles	Jedwabno													410/412	99.51	351/408	86.02	344/389	88.43	337/382	88.21	345/392	88.01
0066 Mesocestoides melesi L	Myodes glareolus	Urwitalt																	349/396	88.13	347/390	88.97	375/423	88.65
